# Supplementary material for: Aramchol downregulates stearoyl CoA-desaturase 1 in hepatic stellate cells to attenuate cellular fibrogenesis
Source: JHEP Rep. 2021 Jan 28;3(3):100237. doi: 10.1016/j.jhepr.2021.100237 (PMC8189934; doi:10.1016/j.jhepr.2021.100237)
Supplement: Multimedia component 2 [file mmc2.xlsx]

## Sheet: Sheet1
Supplementary Table 3
Differentially expressed genes in LX-2 after 24 or 48 hours of Aramchol vs. Control. RNA-sequencing was performed in duplicate on LX-2 cells treated with either vehicle control (DMSO) or Aramchol, 10 micromolar. Differentially expressed genes were calculated using DESeq2. Genes included in the table had an adjusted p-value of less than .05 and a Log2 fold change greater than 1.
Gene	padj	Log2 Fold Change	Time of Treatment
KLHDC7B	1.34e-06	6.56511	24
INHBE	1.88e-18	6.36901	24
IL1RL1	3.65e-08	4.47232	24
PAPPA2	1.48e-06	4.03707	24
ABCG1	4.45e-05	3.92473	24
RP11-116D17.3	3.53e-08	3.69098	24
IL24	5.19e-09	3.46659	24
IL8	1.46e-59	3.45499	24
RPLP0P2	1.44e-42	3.42185	24
NCF2	0.000292568	3.41791	24
CHAC1	4.82e-80	3.25518	24
ABCA1	9.88e-120	3.22664	24
ADM2	9.67e-18	3.19061	24
HEY1	1.82e-09	3.16282	24
TRIB3	8.29e-120	3.01641	24
C11orf96	2.31e-06	3.00894	24
ALDH1L2	5.41e-39	2.85042	24
OASL	3.57e-20	2.84013	24
PTGS2	1.36e-07	2.78987	24
DDIT4	1.1e-81	2.78688	24
IL1A	3.93e-18	2.71665	24
ASNS	2.42e-62	2.68685	24
HRK	7.58e-26	2.6742	24
KCNG1	1.64e-13	2.66512	24
HKDC1	0.000253694	2.55051	24
DDIT3	1.03e-32	2.52622	24
CXCL3	2.28e-08	2.52545	24
CXCL2	1.67e-17	2.50645	24
SLC7A5	2.32e-53	2.48437	24
TNFRSF9	0.0451263	2.43811	24
SLC3A2	1.6e-66	2.35346	24
ATF3	1.3e-21	2.34261	24
RP11-77H9.2	2.03e-05	2.29652	24
SESN2	7.67e-49	2.28223	24
KCP	1.57e-08	2.27999	24
TSLP	1.04e-13	2.27306	24
TRAF1	1.39e-19	2.24425	24
HOXB9	1.17e-28	2.20434	24
AGPAT9	0.000366721	2.19298	24
PCDH1	3.72e-08	2.15555	24
CEBPG	2.17e-47	2.15504	24
RP5-955M13.3	0.00364331	2.11713	24
VEGFA	3.04e-53	2.10939	24
UNC5B	2.06e-07	2.10307	24
CLDN1	3.97e-19	2.09764	24
ABCC9	0.00301941	2.09173	24
RP13-143G15.4	0.0114127	2.0632	24
BEST1	6.58e-14	2.04527	24
RND3	0.00708064	2.04305	24
PSAT1	2.1e-42	2.02452	24
AC104135.3	2.46e-07	2.01381	24
BEX2	2.65e-07	1.97183	24
TNFRSF8	0.00281386	1.96336	24
SYT7	9.56e-10	1.95934	24
CCL5	1.55e-08	1.93448	24
LINC00520	0.00251703	1.91855	24
RP13-143G15.3	0.0124001	1.9147	24
XBP1	7.37e-43	1.90849	24
S1PR1	4.43e-10	1.84217	24
MTHFD2	1.72e-51	1.84146	24
NRCAM	0.0161377	1.83692	24
GATA6	1.24e-06	1.82978	24
AC003092.1	1.96e-21	1.82938	24
MMP3	0.00232395	1.82153	24
STC1	0.000287398	1.82109	24
SLC7A11	0.0106552	1.81359	24
RAB39B	2.39e-11	1.80618	24
IRAK2	1.15e-32	1.7825	24
LUZP2	0.00257815	1.77579	24
GDF15	2.21e-06	1.77029	24
SLC38A1	5.35e-21	1.76377	24
MT-RNR1	4.55e-47	1.75896	24
CEBPB	5.67e-26	1.75452	24
LURAP1L	4.86e-17	1.72398	24
NUPR1	5.28e-18	1.72037	24
CTD-2184D3.5	0.000138845	1.71832	24
GARS	1.14e-46	1.71523	24
NDUFA4L2	0.000980783	1.70572	24
AC104135.4	0.000588274	1.70264	24
XPOT	4.47e-29	1.70089	24
GEM	6.09e-18	1.69586	24
PMAIP1	2.77e-37	1.68938	24
NFIL3	7.72e-27	1.67639	24
FOSB	1.16e-07	1.6705	24
VLDLR	5.08e-17	1.66345	24
KIF1A	0.00946035	1.65479	24
RALA	1.37e-35	1.65368	24
ESM1	9.28e-05	1.64807	24
PCK2	4.92e-29	1.64088	24
SMOX	9.88e-17	1.63807	24
IL1B	6.41e-28	1.63642	24
PYCR1	4.76e-41	1.62859	24
TM6SF1	0.000200493	1.60074	24
DUSP8	3.32e-11	1.58863	24
B3GNT5	1.58e-08	1.57211	24
LRRN3	8.85e-07	1.57029	24
SEC24D	3.5e-41	1.56784	24
CYP27B1	1.31e-05	1.56551	24
C4orf32	5.96e-12	1.55794	24
RASEF	1.76e-05	1.55763	24
CA13	0.000237117	1.53501	24
FAM49A	0.00626733	1.53469	24
SHMT2	1.34e-30	1.52133	24
SLC1A5	2.74e-32	1.51628	24
ADAMTS4	5.53e-05	1.51152	24
SLC17A9	7.92e-12	1.50635	24
N4BP3	0.00877323	1.50353	24
CARS	1.18e-29	1.48912	24
C12orf39	0.000145042	1.47866	24
TMEM200C	2.72e-06	1.47729	24
G0S2	0.00331226	1.4766	24
PINLYP	0.000932931	1.46448	24
LINC00973	9.94e-06	1.46055	24
SLCO2B1	0.00906911	1.4585	24
MKX	4.89e-05	1.45834	24
NAMPT	7.86e-33	1.45411	24
PPP1R15A	5e-16	1.45249	24
GUCY1A2	0.0481766	1.44423	24
UBE2QL1	5.96e-06	1.44105	24
TMEM39A	6.87e-26	1.43766	24
MFSD2A	1.87e-12	1.42452	24
IARS	1.49e-18	1.40838	24
AC020571.3	0.000760488	1.402	24
STC2	2.26e-23	1.40151	24
ICAM1	8.48e-12	1.39668	24
OSGIN1	1.31e-08	1.38998	24
WARS	2.07e-16	1.38656	24
MCEE	2.57e-08	1.38399	24
SOD2	1.52e-28	1.38256	24
UBC	1.48e-24	1.38074	24
RP11-214C8.5	1.8e-11	1.37071	24
IFIT2	3.49e-10	1.36937	24
ERN1	5.58e-12	1.36883	24
KDR	0.00605929	1.36753	24
YARS	6.98e-23	1.36162	24
JHDM1D	2.62e-08	1.35972	24
CNOT6LP1	0.00297696	1.35944	24
EIF4EBP1	4.81e-23	1.35221	24
NAMPTL	1.28e-12	1.34547	24
TNFSF15	5.47e-10	1.33928	24
KDELR3	1.34e-26	1.33702	24
KITLG	0.0245567	1.33384	24
ATF4	1.56e-25	1.33175	24
KIAA1024	0.000430564	1.33044	24
TMEM151A	0.00100898	1.32806	24
DGKI	0.0263643	1.32744	24
SLC38A5	3.82e-06	1.31871	24
PHLDA1	1.37e-10	1.31264	24
IFRD1	1.28e-24	1.31207	24
MARS	7.66e-25	1.31176	24
EIF2AK3	4.57e-17	1.30689	24
HERPUD1	1.5e-23	1.3065	24
HK2	7.53e-12	1.29651	24
SLC22A15	3.04e-09	1.29269	24
GALNT5	0.0240871	1.28861	24
NFATC2	0.000368667	1.28605	24
GPT2	4.43e-16	1.28319	24
LINC00662	1.12e-07	1.28088	24
CXCL1	1.43e-10	1.28083	24
ECE2	0.0116476	1.27943	24
IL6	6.59e-07	1.27488	24
SYT14	0.0168604	1.27435	24
ECM2	0.00423612	1.27338	24
MOCOS	1.42e-07	1.27316	24
RP11-909M7.3	0.0451179	1.27083	24
RELB	2.32e-08	1.26511	24
GFPT1	8.76e-23	1.26427	24
EIF1	2.71e-26	1.26188	24
ARHGEF2	3.71e-21	1.25903	24
BCAT1	2.01e-22	1.25269	24
ZCCHC7	3.77e-14	1.2525	24
MAGED1	1.07e-21	1.25116	24
RP11-152P17.2	9.22e-07	1.24941	24
MT-RNR2	2.54e-18	1.24798	24
ESR1	0.0416218	1.24488	24
MCTP1	0.00270839	1.24047	24
PLA2G4C	7.84e-06	1.22871	24
MEG9	1.79e-05	1.2269	24
IL18R1	0.015416	1.21487	24
AARS	3.58e-14	1.19871	24
GFPT2	3.03e-20	1.19564	24
KCTD15	1e-10	1.191	24
UPP1	3.84e-10	1.19025	24
FBXO32	5.23e-07	1.18599	24
C17orf51	1.76e-19	1.18054	24
PLIN2	2.49e-12	1.17956	24
SLC39A14	1.02e-22	1.17251	24
GTPBP2	1.87e-19	1.17151	24
ROBO4	0.0233054	1.16866	24
PDIA5	6.19e-12	1.16604	24
TUBE1	5e-11	1.16564	24
TNFAIP3	1.64e-16	1.1643	24
RNF145	1.13e-12	1.16249	24
LTBP1	2.91e-12	1.16147	24
DUSP10	4.67e-07	1.16131	24
RIPK2	4.24e-12	1.1559	24
ZNF365	8.73e-06	1.15574	24
LRRC49	1.21e-06	1.15385	24
YIF1A	7.42e-19	1.15302	24
WIPI1	1.08e-07	1.1528	24
SLFN5	1.99e-11	1.15118	24
CBS	2.56e-11	1.14889	24
RP11-545I5.3	0.00778304	1.13599	24
MTRNR2L12	2.12e-09	1.1358	24
SDCBP2	0.00077728	1.13509	24
TBL2	1.23e-14	1.13475	24
LARP6	2.99e-18	1.13176	24
CTSL	2.12e-09	1.12988	24
IER3	7.46e-14	1.12869	24
SARS	6.7e-18	1.12601	24
POLR3D	9.32e-13	1.12579	24
DLGAP1-AS2	7.6e-09	1.1247	24
IFI44L	0.0209254	1.12369	24
SQSTM1	3.58e-14	1.12076	24
SEC24A	3.19e-14	1.11833	24
LINC00944	4.07e-05	1.11616	24
EIF5	1.68e-19	1.11444	24
PTPRR	0.0334139	1.10794	24
LIF	2.98e-05	1.10314	24
GADD45A	1.14e-12	1.10158	24
FAM110B	0.0338236	1.10045	24
LPCAT1	6.02e-09	1.09667	24
KLF4	7.37e-14	1.09643	24
CLMP	0.00244372	1.09338	24
CDR2	4.89e-17	1.08588	24
SLC13A3	1.23e-05	1.08152	24
ACTN2	0.0145362	1.08108	24
IL1RAP	1.57e-08	1.07885	24
RCN3	1.95e-11	1.07287	24
CXCL5	0.00116781	1.07044	24
LONP1	5.97e-15	1.06536	24
PMM2	3.18e-08	1.06433	24
C9orf91	1.5e-12	1.06383	24
ARHGAP26	4.39e-06	1.06209	24
BBC3	2.14e-07	1.05785	24
MXD1	8.27e-12	1.05618	24
RP11-359E10.1	0.000501162	1.05516	24
TMEM217	0.000714728	1.05212	24
CTH	0.0039817	1.05166	24
ULBP1	7.31e-07	1.05023	24
MEG8	0.0164269	1.04365	24
GOLGA2	5.17e-18	1.04044	24
BTG1	1e-10	1.03836	24
SLC35F6	2.45e-13	1.0351	24
SPHK1	0.000106709	1.0347	24
LMAN1	6.73e-15	1.03466	24
GOLT1B	3.01e-16	1.03449	24
FAM114A1	1.92e-17	1.03389	24
SLAMF7	0.0349313	1.0321	24
C12orf23	2.08e-17	1.03096	24
RAB3IL1	1.51e-09	1.03063	24
SLC41A2	1.34e-07	1.03054	24
CD22	0.0182574	1.03009	24
COPA	1.48e-17	1.02988	24
IFI44	4.44e-05	1.02942	24
PTPRH	4.89e-05	1.02916	24
NPC1	6.42e-17	1.0215	24
GPR56	2.84e-12	1.02103	24
COPG1	5.95e-16	1.02084	24
CD55	4.84e-13	1.02065	24
PHGDH	1.2e-14	1.0182	24
CCNB1IP1	5.35e-11	1.01789	24
DYRK3	7.57e-08	1.0172	24
COX19	4.06e-06	1.01542	24
ISG20	0.000171467	1.01313	24
FICD	2.21e-09	1.01279	24
DUSP16	2.32e-08	1.01093	24
TES	0.000202096	1.00484	24
KIAA1244	0.000537017	1.00362	24
MAFF	6.27e-12	1.00096	24
PPAPDC1B	8.04e-15	1.00006	24
CSF3	0.00250146	8.41458	48
SPINK1	6.9e-05	7.79071	48
RP11-352D3.2	0.00159982	7.14224	48
CTA-384D8.31	0.00169565	6.42254	48
IL36B	2.18e-20	5.9613	48
KLHDC7B	3.51e-06	5.90674	48
IL1RL1	0.0303119	5.80952	48
PAPPA2	6e-06	5.7977	48
RP11-662I13.2	5.95e-13	5.41754	48
HSD17B3	0.0209738	5.3775	48
PNLIPRP3	1.79e-17	5.36581	48
RP11-519G16.3	1.26e-06	5.25931	48
EHF	0.00361087	4.97315	48
RP11-753N8.1	1.11e-23	4.96911	48
TNFAIP6	0.000128123	4.95347	48
RP11-158I3.3	0.00471092	4.93501	48
RHCG	9.04e-08	4.92272	48
ABCG1	9.48e-37	4.88992	48
HMGN2P46	6.4e-15	4.88095	48
NCF2	0.00603296	4.85145	48
RP11-125B21.2	0.000403549	4.82062	48
INHBE	5.45e-21	4.82026	48
RP11-367F23.2	5.86e-07	4.74366	48
C12orf50	5.52e-05	4.73559	48
AC099552.4	0.0101633	4.70144	48
RP11-1152H15.1	0.00202957	4.6072	48
RP11-26J3.1	8.5e-06	4.5471	48
BAALC	0.0277309	4.50167	48
AC023115.2	3.34e-07	4.49554	48
RP4-756G23.5	0.00375943	4.48052	48
IL8	0.00640637	4.45131	48
NEURL3	0.00331365	4.38701	48
RP11-98F14.11	0.0252879	4.34112	48
CXCL2	0.000847065	4.32338	48
HSD11B1	0.0109775	4.30928	48
RP11-264E20.1	0.01678	4.29774	48
TNFSF14	0.000392774	4.21486	48
SLC8A2	0.00544812	4.12507	48
RPLP0P2	9.77e-05	4.09831	48
CXCL3	0.000834775	4.09807	48
RP11-25L3.3	0.0235149	4.05819	48
BCL2L10	0.0217037	4.02599	48
PTGS2	0.00661224	3.95383	48
RP3-333A15.1	0.0131056	3.94782	48
OLAH	0.00258948	3.90267	48
COX5BP2	3.26e-06	3.84403	48
RP3-523K23.2	0.0258591	3.77216	48
RP11-1220K2.2	0.00192083	3.73015	48
RP11-1038A11.3	0.0324991	3.71897	48
KIAA1045	5.87e-10	3.69804	48
RP3-393E18.2	1.68e-05	3.67925	48
RSAD2	3.17e-12	3.65302	48
MMP10	3.69e-06	3.59919	48
RP11-245J9.6	0.0220841	3.5638	48
C11orf96	0.0327087	3.55315	48
RP11-79H23.3	2.69e-08	3.50427	48
SLC6A9	0.0162831	3.45148	48
RP11-24J23.2	0.0246048	3.43589	48
RP11-120C12.3	0.019657	3.39613	48
RP11-282I1.1	0.0490856	3.34046	48
ESPNL	0.0125444	3.34014	48
CTD-2201I18.1	0.0479073	3.32808	48
RP5-955M13.3	2.55e-05	3.32267	48
LINC00622	2.73e-09	3.30654	48
ANKRD26P1	0.00786046	3.29756	48
GPR37L1	0.0234888	3.27245	48
RP13-143G15.3	3.7e-07	3.26155	48
CSF2	0.0446831	3.24409	48
RP11-585P4.5	1.28e-05	3.20101	48
RP11-116D17.3	0.0222568	3.18691	48
IDO1	6.84e-06	3.17577	48
CCL5	0.0105788	3.16991	48
CNTD2	0.0113284	3.15581	48
TMEM88	5.86e-07	3.13642	48
ANGPTL4	0.0303119	3.09933	48
ABCC9	4.12e-05	3.07184	48
AC007126.1	0.0159475	3.0703	48
MATN1	0.000866994	3.0603	48
RP11-514D23.3	0.000614759	3.05732	48
KCP	7.4e-14	3.05235	48
LINC00520	0.0208286	3.05082	48
KYNU	0.0174345	3.04153	48
RP13-143G15.4	7.98e-08	3.03028	48
IL1A	0.0108943	3.01482	48
IFI44L	3.3e-16	3.00847	48
DMGDH	0.000110514	3.00523	48
RP11-274B21.9	3.08e-05	3.00369	48
CTC-347C20.2	0.0448371	2.99685	48
ZNF295-AS1	0.00688294	2.98344	48
LUZP2	2.28e-09	2.97451	48
ADAMTS9-AS2	0.00482738	2.97317	48
AC004988.1	0.00107981	2.96257	48
ABCA1	2.88e-20	2.95527	48
SCN11A	0.0192212	2.94303	48
RP11-883A18.3	0.0356959	2.94294	48
LTF	0.0353026	2.94067	48
KB-1460A1.5	1.71e-11	2.93472	48
RP11-143K11.1	1.89e-06	2.9024	48
HEY1	6.57e-08	2.89915	48
CTC-273B12.6	0.000145547	2.89257	48
CH25H	0.00198786	2.89094	48
CXCL1	0.0174345	2.8828	48
IL1B	0.0013256	2.87482	48
BEX2	6.93e-13	2.87231	48
KCNG1	1.52e-10	2.86368	48
CFB	3.75e-24	2.85622	48
IL6	0.019781	2.83297	48
TYMP	0.0218476	2.82998	48
SYCP3	0.00606675	2.81803	48
AC078883.3	0.0247317	2.80107	48
TNIP3	0.0134315	2.79141	48
TRIML2	1.1e-05	2.78654	48
RP11-77H9.2	7.36e-11	2.78445	48
LRRN3	2.91e-15	2.76188	48
PYY2	0.00337777	2.76031	48
FOSB	5.72e-13	2.75457	48
RP11-274B21.10	0.0017001	2.72211	48
AL031663.2	0.000279981	2.72096	48
UBQLNL	0.0105591	2.69808	48
CTD-2639E6.9	0.0154199	2.69281	48
HGD	0.0182728	2.68702	48
NPC1L1	0.010717	2.6676	48
KLHL38	0.00895422	2.64825	48
HRK	6.21e-14	2.6467	48
TNFRSF9	6.36e-14	2.63344	48
RP11-290F5.1	0.0186467	2.63126	48
TSLP	3.84e-09	2.62492	48
TDRD6	0.0113004	2.61824	48
CXCL5	6.05e-19	2.61817	48
RP11-366L20.3	0.00042261	2.6166	48
GATA6	3.16e-11	2.60786	48
PNPLA1	0.00650463	2.59518	48
TRIB3	0.000895053	2.59284	48
C4orf47	0.0296658	2.58553	48
UNC5B	2.55e-13	2.58185	48
FBXO39	0.0130899	2.56643	48
LAMP3	0.00250263	2.56075	48
REM2	0.000578859	2.55444	48
ADM2	6.12e-11	2.5526	48
CORIN	0.0158119	2.54643	48
CTD-2547L24.3	0.0448409	2.53562	48
RP11-297M9.2	0.000742392	2.52125	48
SOD2	0.0150094	2.51374	48
TTC29	0.00586357	2.50645	48
KCNJ14	2.79e-10	2.50452	48
SYT7	0.0181369	2.50265	48
DCAF4L1	0.000321547	2.49043	48
FGF18	0.000130669	2.49009	48
SLC22A1	0.00769316	2.48882	48
N4BP3	4.78e-12	2.47693	48
RP11-77H9.5	0.0215013	2.47456	48
SORBS2	3.3e-13	2.4392	48
MFSD2A	1.2e-14	2.43094	48
SLC7A11-AS1	0.0273297	2.42073	48
ZNF365	6.3e-13	2.41926	48
AOC3	1.59e-08	2.41311	48
TNFSF13B	0.00271887	2.40591	48
RP11-881M11.4	0.00150156	2.40448	48
OVGP1	6.34e-05	2.40262	48
CDRT4	0.0087741	2.38211	48
DDIT4	1.32e-10	2.37894	48
NRCAM	0.000106417	2.37645	48
GALNT12	0.0235828	2.35639	48
PTGES	2.6e-05	2.3472	48
BMPR1B	0.0329534	2.34038	48
CTD-3222D19.7	0.00260413	2.32426	48
C15orf48	0.00953587	2.31405	48
PCDH1	1.08e-15	2.312	48
HOXB9	7.81e-18	2.29497	48
VNN1	0.0154363	2.27998	48
NFATC2	1.17e-11	2.27895	48
RP11-395I6.3	0.00520737	2.2737	48
RP11-440G9.1	0.0464164	2.26127	48
BEST1	7.89e-12	2.24813	48
C8orf4	0.000115734	2.243	48
NFKBIZ	8.2e-11	2.23281	48
IFITM10	0.000156143	2.21816	48
AC003092.1	0.0238087	2.21615	48
TINCR	0.00235666	2.21435	48
LRRC49	1.6e-20	2.21002	48
LINC00304	0.0369539	2.20064	48
CNOT6LP1	3.28e-06	2.19427	48
VWA5B2	0.0278342	2.18244	48
SLC13A3	1.69e-14	2.17843	48
RP11-1E22.1	0.000404917	2.17556	48
C5AR1	0.0137364	2.16961	48
SIGLEC15	0.0362278	2.1639	48
IL18R1	2.86e-12	2.15546	48
MX1	1.64e-19	2.15524	48
C3	3.4e-20	2.14308	48
NAMPT	0.00397121	2.14	48
ASNS	9.71e-19	2.1317	48
ADCY10	0.0415561	2.12715	48
IL36G	0.0159812	2.11337	48
NIPAL4	0.00130928	2.11239	48
SSTR2	3.3e-13	2.10342	48
RASD1	0.0197797	2.10246	48
RP11-694I15.7	0.0136075	2.09334	48
C3orf35	0.00591277	2.08911	48
ALDH8A1	0.000924507	2.08214	48
CTD-2184D3.5	2.98e-13	2.08125	48
NAMPTL	4.38e-08	2.06207	48
PARM1	0.0012556	2.05622	48
ALDH1L2	6.56e-09	2.05418	48
MGAM	0.018676	2.05216	48
MGAT4C	0.000694382	2.04895	48
C2orf82	1.03e-05	2.03976	48
GABRR2	2.39e-07	2.03915	48
RN7SK	7.46e-11	2.03676	48
ATF3	5.66e-08	2.03207	48
DLGAP1-AS2	0.0388528	2.02621	48
ADORA2A	0.0342315	2.01116	48
DUSP8	8.85e-12	2.01011	48
KIF1A	2.47e-05	2.00799	48
GPR68	0.00481281	2.00311	48
CEBPG	3.11e-14	2.00155	48
MIR146A	3.23e-07	1.99581	48
ACRC	1.25e-06	1.9923	48
RP11-399D6.2	0.0319371	1.99186	48
JHDM1D	2.05e-06	1.99084	48
C12orf56	0.0295199	1.98979	48
AOC2	2.11e-10	1.98716	48
RP1-93H18.7	0.00097	1.98226	48
LSMEM1	8.81e-05	1.97988	48
UNC5CL	0.00286614	1.97208	48
CTC-444N24.11	1.54e-08	1.97105	48
VEGFA	4.87e-11	1.97058	48
LAMB3	1.47e-09	1.96922	48
TRIM36	3.04e-21	1.96793	48
CXCL11	0.0294092	1.96245	48
KIAA1024	3.1e-08	1.95773	48
FAM71F2	0.000200788	1.9482	48
ZFAS1	1.12e-10	1.94605	48
MT-RNR1	5.6e-12	1.94349	48
RP5-1085F17.3	0.000297589	1.9342	48
TNFAIP3	2.45e-08	1.92771	48
GS1-259H13.2	0.0476845	1.92439	48
XXcos-LUCA11.4	0.025053	1.92306	48
CTD-2541J13.1	0.0296853	1.92275	48
CCDC11	0.0112088	1.92126	48
RP4-798A10.2	2.97e-05	1.91843	48
CHAC1	6.71e-06	1.91312	48
MRPS24	7.35e-08	1.91247	48
OASL	1.6e-06	1.91041	48
PPIL6	0.0292861	1.90083	48
PLA2G4A	0.0037125	1.89425	48
AL049840.1	0.00103535	1.88383	48
SLC22A14	0.0378175	1.88196	48
KCND1	1.45e-13	1.87565	48
CLDN1	3.88e-07	1.8754	48
RP11-909M7.3	0.00113452	1.86689	48
TMEM81	3.15e-08	1.85606	48
C7orf61	0.00481281	1.85326	48
OAS1	1.16e-11	1.8423	48
RP11-73M18.9	0.00480085	1.84061	48
CYP27B1	5.98e-05	1.83867	48
XBP1	2.1e-09	1.82999	48
HLA-V	0.000719783	1.82962	48
RNF145	8.86e-11	1.82843	48
IMPG2	0.00595495	1.82348	48
KDM6B	1.57e-12	1.82238	48
CCL7	0.00404121	1.81949	48
LINC00944	1.22e-13	1.81797	48
TFAP2E	0.000472717	1.81321	48
CYP4F35P	0.011781	1.81242	48
PPP4R4	5.44e-06	1.80829	48
CTC-251D13.1	0.0412882	1.80694	48
SMCO2	0.000330011	1.79895	48
XPOT	2.83e-11	1.79801	48
RP11-400N13.3	0.0172923	1.7887	48
FGF17	1.76e-07	1.7743	48
RP11-21L23.2	7.31e-10	1.76872	48
SERPINB7	0.00570599	1.7662	48
ADAMTS9	0.010869	1.76511	48
ZCCHC7	6.7e-11	1.74859	48
SAMD11	0.00630012	1.74459	48
NFIL3	7.98e-08	1.74342	48
ZC3H12A	1.41e-08	1.73826	48
GFPT2	1.5e-08	1.73755	48
CTD-2575K13.6	0.00567679	1.73441	48
ADAP1	0.00351732	1.73399	48
NFKBIA	6.02e-13	1.73178	48
CTSS	3.23e-14	1.7258	48
LPCAT1	0.0299392	1.7225	48
TMEM200C	3.97e-07	1.72155	48
RP11-82L18.4	0.0452836	1.72031	48
PPARG	0.0350972	1.71765	48
REC8	1.12e-05	1.71607	48
C3orf20	0.0170809	1.70464	48
PRDM16	3.24e-08	1.69971	48
IFI44	1e-08	1.69963	48
SPDYA	0.0290519	1.69527	48
CCDC62	0.0152892	1.69483	48
AL592494.5	0.0165787	1.69297	48
SOX5	0.000964996	1.69242	48
AL132709.8	0.0132238	1.69125	48
AC017104.6	0.0288306	1.68677	48
ISG20	0.000115565	1.68553	48
CTD-2587M2.1	0.0140073	1.68463	48
RP11-188P20.3	0.0114968	1.68375	48
FAM110B	3.36e-06	1.67909	48
TCAP	4.44e-07	1.67753	48
PSMD6-AS2	3.08e-05	1.67654	48
CTC-444N24.8	1.13e-06	1.67352	48
ICAM4	0.0412336	1.6712	48
RELB	5.6e-12	1.66465	48
EIF1	1.56e-13	1.66459	48
PLA2G4C	1.75e-07	1.664	48
AC009404.2	9.5e-05	1.66048	48
CMYA5	0.00318631	1.65973	48
CTD-3195I5.5	0.0233609	1.65659	48
S1PR1	4.16e-05	1.65626	48
IFI27	0.00114528	1.65239	48
C4orf32	7.04e-11	1.64827	48
CYP1A1	0.000621899	1.6448	48
LGI4	0.000919959	1.64222	48
CTD-2350C19.1	0.00182242	1.64112	48
CCDC17	0.00227229	1.63745	48
XAF1	3.64e-15	1.63393	48
HSD17B1	0.000246852	1.62698	48
RP3-337H4.9	0.0324991	1.62595	48
PLIN2	6.9e-11	1.62379	48
SLC39A14	2e-07	1.62367	48
RP11-340F14.5	0.000184846	1.62356	48
FAM49A	0.00479533	1.62317	48
STEAP1	0.00592349	1.61448	48
VLDLR	4.15e-10	1.61403	48
RP11-82L18.2	0.0075128	1.6129	48
ESAM	0.00782027	1.61248	48
RP11-145F16.2	1.09e-07	1.61147	48
SLC17A9	2.64e-06	1.60807	48
IRF7	5.39e-13	1.60728	48
OAS2	6.74e-10	1.60649	48
GAS5	6.34e-12	1.60511	48
MLXIPL	0.0391459	1.60467	48
AKR1B1	1e-05	1.603	48
RP11-296I10.6	2.25e-07	1.59828	48
C1orf54	0.0295726	1.59775	48
SLC7A5	5.49e-10	1.59204	48
POPDC2	0.0269318	1.59129	48
MMP9	0.00018909	1.58799	48
CXCL10	0.0348398	1.58711	48
RP4-657D16.3	0.000222863	1.58542	48
RALA	1.07e-12	1.58154	48
PNRC1	5.4e-12	1.5811	48
RP11-159D12.2	8.68e-05	1.57719	48
MX2	1.04e-10	1.57663	48
B4GALT5	9.27e-12	1.57438	48
ASPRV1	0.00397121	1.5742	48
WFIKKN1	0.0267789	1.57311	48
RIPK2	1.67e-08	1.56738	48
RP11-165J3.6	0.0486515	1.56723	48
OSCAR	0.00668034	1.56609	48
CXCL6	0.00047983	1.56537	48
PRKG1	0.0452595	1.56465	48
RP11-135L13.4	0.000698669	1.56456	48
LTBP1	4.28e-06	1.5641	48
RP3-417G15.1	0.0378949	1.56373	48
CEACAM19	0.000186463	1.56303	48
ITPR1	3.49e-06	1.56167	48
TMEM159	4.54e-08	1.55609	48
MT-TM	0.00915199	1.55576	48
DNAH10OS	0.00373091	1.55171	48
SH3BP5-AS1	6.81e-09	1.54876	48
CAMSAP3	0.0283493	1.54744	48
ESR1	0.0144565	1.54677	48
IFRD1	4.19e-11	1.54675	48
RAPGEF4	0.018676	1.54367	48
RASEF	4.95e-05	1.53954	48
RCSD1	0.0238514	1.53798	48
SEC24A	1.2e-11	1.53603	48
IFIH1	3.58e-09	1.53176	48
PYGM	0.00479735	1.52558	48
GRIN2A	0.000108076	1.52493	48
FN3K	0.00314242	1.51911	48
SLC38A1	1.7e-05	1.50415	48
AMPD2	2.23e-10	1.50345	48
NGF	2.7e-06	1.50213	48
C6orf48	8.36e-08	1.49487	48
XYLT1	0.0108784	1.4928	48
ICAM1	5.02e-06	1.49084	48
RP11-462L8.1	0.0073937	1.49067	48
QRICH2	4.97e-06	1.48989	48
KCTD15	2.33e-09	1.48818	48
MT-TI	0.000261972	1.48568	48
TPBG	1.31e-09	1.4846	48
ABI3BP	1.64e-05	1.48458	48
SLC1A3	2.91e-07	1.48424	48
POU5F1	0.0446589	1.47907	48
RP11-526I2.5	0.0208096	1.47409	48
MKX	0.0174384	1.46497	48
COL4A3BP	1.31e-14	1.46101	48
MCEE	3.25e-06	1.45313	48
NPIPB5	0.0302154	1.45276	48
NOD2	0.0109083	1.45115	48
RP11-1277A3.1	0.000484871	1.45023	48
SH3BGR	0.00291689	1.44859	48
MUC20	0.0295726	1.44199	48
HYPK	0.000805639	1.43937	48
LZTS3	8.19e-11	1.43871	48
SHMT2	1.72e-08	1.43814	48
JMY	6.06e-09	1.43712	48
RCN3	6.16e-08	1.43512	48
RAB39B	6.17e-07	1.43387	48
NFKB2	1e-09	1.43102	48
MUC12	0.0274853	1.42803	48
TMEM39A	1.31e-06	1.42625	48
AC159540.1	0.00137024	1.41503	48
C15orf62	0.0189579	1.41492	48
SP140	0.00688229	1.41124	48
CLEC2D	0.0017001	1.4093	48
AC004257.3	2.19e-05	1.40804	48
RP11-680A11.5	0.0385758	1.40681	48
FGF2	3.04e-09	1.40642	48
FKBP11	3.52e-06	1.40586	48
KIAA1244	1.87e-08	1.4028	48
ECE2	0.00188542	1.40228	48
HK2	9.88e-06	1.40157	48
ZDHHC11	3.52e-05	1.40126	48
RP11-288H12.4	0.00071705	1.39951	48
SLC41A2	5.04e-10	1.39867	48
BCAT1	3.34e-12	1.39204	48
IARS	2.7e-10	1.39089	48
UBAP1L	0.000987984	1.38835	48
ZNF286B	0.00110746	1.38812	48
GTPBP2	1.16e-09	1.38782	48
RP11-75L1.2	0.00764774	1.3877	48
RP11-875O11.1	0.0107788	1.38585	48
LONP1	1.54e-09	1.38511	48
KLHL21	4.1e-05	1.38249	48
ADAMTS4	0.0107788	1.38143	48
ACHE	0.00286223	1.37656	48
ABCC2	0.032149	1.3753	48
ASS1	2.39e-05	1.37484	48
RP13-259F12.2	0.0464164	1.36928	48
ARHGAP26	8.8e-10	1.36915	48
MTRNR2L9	0.0184652	1.36495	48
PINLYP	0.0287703	1.35934	48
ATF4	2.66e-07	1.35926	48
AK4	0.000147101	1.35842	48
MIR4720	6.76e-06	1.35774	48
CTD-2031P19.3	0.0386162	1.35355	48
SNHG8	5.89e-05	1.35167	48
LINC00641	2.55e-06	1.34936	48
HID1	5.63e-05	1.34894	48
APBA3	4.82e-10	1.34855	48
ELFN1	0.000665096	1.34734	48
ADC	7.85e-05	1.34648	48
SNHG5	7.41e-05	1.34341	48
SIX4	1.76e-06	1.34313	48
MT-RNR2	7.62e-07	1.34208	48
PWWP2B	0.00401957	1.3416	48
MT-TF	0.00557881	1.341	48
GFPT1	4.61e-06	1.33949	48
RORA	6.06e-07	1.33935	48
DLX2	0.00913349	1.33512	48
NLGN3	0.00660765	1.32643	48
UST	8.19e-06	1.32573	48
RP11-468E2.4	0.0177386	1.32491	48
RRAD	2.44e-05	1.32485	48
GOLGA2	1.89e-12	1.32458	48
RP11-427H3.1	6.28e-05	1.32346	48
MXD1	8.49e-08	1.3192	48
GARS	3.8e-09	1.31904	48
P2RY11	0.000284901	1.31728	48
SESN2	0.000179482	1.31611	48
PPAP2B	0.000225852	1.31418	48
TRIM25	6.56e-07	1.31399	48
MAFB	0.00170505	1.31302	48
GBP1P1	0.036508	1.31266	48
DMPK	1.76e-11	1.31082	48
FOS	0.000412268	1.30897	48
MAFG	2.39e-07	1.30678	48
PARK2	0.0193418	1.30564	48
L3MBTL4	4.55e-06	1.30548	48
BTG1	7.04e-05	1.30524	48
WARS	2.69e-07	1.30481	48
TCP11L2	1.48e-06	1.30374	48
MKNK2	5.24e-07	1.30253	48
FAT1	9.33e-07	1.30061	48
PRPH2	0.000556942	1.29829	48
PMAIP1	0.000149245	1.29398	48
PDXDC2P	0.0137476	1.29378	48
CA12	0.0115006	1.29353	48
RP11-533E19.6	0.000670125	1.29006	48
BBC3	2.07e-06	1.28887	48
ZC3H12C	0.000918755	1.2878	48
HGFAC	0.0192212	1.28694	48
ZNF581	3.55e-06	1.28584	48
DNHD1	0.000539103	1.28356	48
KRTCAP3	0.0122457	1.28347	48
PSAT1	3.21e-07	1.27895	48
MIR4519	0.00986359	1.27851	48
SEC24D	1.12e-05	1.27715	48
C3AR1	0.0202469	1.27562	48
GCC1	5.62e-08	1.27282	48
DSP	8.37e-06	1.27152	48
STX3	5.89e-12	1.27083	48
RP11-288H12.3	0.00948266	1.27083	48
NFE2L1	3.36e-12	1.26734	48
BNIPL	0.0340325	1.26729	48
CCDC154	0.00236233	1.26698	48
ISG15	2.65e-05	1.25729	48
TMEM151B	0.0236621	1.25592	48
DDX60	5.38e-06	1.25591	48
RP11-553L6.5	0.00148513	1.25269	48
DYRK3	0.000100867	1.25252	48
MAP3K8	2.23e-06	1.25235	48
IQCH-AS1	7.05e-06	1.25023	48
PPARA	7.58e-08	1.25023	48
FHDC1	0.00728557	1.24979	48
POLR3D	4.36e-08	1.2497	48
LARP6	2.04e-07	1.24898	48
RP11-348P10.2	0.0012545	1.24847	48
CHST1	0.000154488	1.2462	48
RP11-284F21.9	0.000574198	1.24479	48
CARS	1.67e-08	1.24203	48
KLF15	0.00328562	1.24144	48
AVIL	0.00318191	1.23771	48
RP4-773N10.4	8.07e-08	1.2358	48
CTSL	0.000154223	1.23534	48
DLL1	0.00284646	1.23426	48
NUPR1	6.77e-06	1.23377	48
PPP3CC	2.7e-08	1.23359	48
DUSP16	1.14e-07	1.22949	48
SNHG7	1.13e-06	1.22854	48
ADM5	0.0046225	1.22143	48
CNKSR1	0.0177211	1.22115	48
GCH1	2.21e-09	1.21894	48
GRAMD4	6.2e-06	1.21644	48
BRSK1	2.13e-06	1.21382	48
NSMAF	5.62e-07	1.21353	48
RP5-1014C4.3	0.00238331	1.21156	48
FBXO6	0.0085689	1.21143	48
CDR2L	5.41e-10	1.21025	48
CCND2	0.000159062	1.20796	48
UCN2	0.0163766	1.20206	48
IFT20	4.82e-09	1.20183	48
RP11-661A12.14	0.00603728	1.1977	48
PHF1	1.53e-09	1.19721	48
MARS	1.25e-08	1.19622	48
RP1-30M3.5	0.0453751	1.19563	48
OSGIN2	4.63e-06	1.19518	48
MAFF	2.05e-05	1.19516	48
MEG3	1.03e-08	1.19449	48
PIM3	7.41e-08	1.19429	48
SLC1A5	5.62e-08	1.19146	48
RP11-645C24.5	0.02643	1.1896	48
ST3GAL1	0.000719783	1.18946	48
C12orf39	0.0200367	1.18939	48
ZFAND2A	0.000481739	1.18805	48
MTHFD2	1.63e-07	1.18709	48
GK	5.76e-05	1.18592	48
RP11-474P12.5	0.0437976	1.18458	48
IGIP	1.04e-05	1.18366	48
SNHG12	3.49e-07	1.17767	48
TVP23B	1.09e-05	1.1763	48
IL11	0.00314442	1.17062	48
GOLGA3	2.63e-07	1.17023	48
TMEM132A	3.13e-05	1.16985	48
SLC22A15	0.000108583	1.1697	48
WTAP	7.79e-06	1.16597	48
RP11-175O19.4	0.000322793	1.15937	48
GNB3	4.18e-06	1.1587	48
RP11-379K17.11	0.00264175	1.15858	48
BCL2L2-PABPN1	0.0396435	1.15804	48
ASPHD2	6.64e-06	1.15711	48
TNFAIP2	2.05e-06	1.1571	48
SLC25A37	3.1e-08	1.15619	48
VGF	0.0265564	1.15488	48
MIB2	3.33e-07	1.1541	48
PARP14	3.07e-09	1.15319	48
MEI1	0.014001	1.15269	48
JUNB	0.000546335	1.15221	48
NR3C2	0.00015175	1.14991	48
CCL2	0.000425816	1.14943	48
OCLN	9.15e-05	1.14871	48
CD55	7.6e-08	1.14851	48
EIF2AK3	9.82e-07	1.14827	48
TMTC2	0.0139126	1.14671	48
C1orf101	0.0401551	1.1465	48
AC004980.7	0.00898912	1.14431	48
S1PR3	0.00311917	1.14364	48
RP11-244O19.1	0.00143172	1.14163	48
PSPN	0.000116978	1.14029	48
ASIC3	0.000160641	1.13705	48
PPAPDC1B	2.65e-05	1.13608	48
MROH6	0.00133885	1.13502	48
LMO4	6.41e-07	1.12631	48
CCNB1IP1	0.000338191	1.12613	48
DFNB31	3.4e-05	1.12348	48
PPP1R32	0.0469809	1.12043	48
PTPRH	0.0075128	1.11884	48
MTRNR2L12	0.000209068	1.11845	48
LINC00662	6.02e-05	1.11689	48
PTPDC1	0.000119085	1.11673	48
LMAN1	2.39e-06	1.11542	48
AARS	4.09e-06	1.11461	48
TM6SF1	0.00655677	1.11332	48
KIAA1683	0.0011682	1.11114	48
B3GNT5	0.00306371	1.1108	48
YIF1A	6.47e-08	1.10833	48
CDR2	9.9e-07	1.10832	48
CTC-428G20.3	0.0155754	1.10707	48
CCDC40	0.005417	1.10507	48
ZFP2	0.0287175	1.10458	48
APOE	0.0228748	1.10421	48
ANKRD10	1.52e-05	1.10342	48
RP11-434B12.1	0.0421603	1.10253	48
SQSTM1	0.00153459	1.1025	48
RP3-412A9.11	3.93e-06	1.10249	48
CTD-2270L9.4	0.0356377	1.10231	48
CDKL3	0.00024021	1.10198	48
FAM167A	0.00101563	1.10054	48
TPT1-AS1	0.00161231	1.09875	48
NFKBIB	5.17e-05	1.0968	48
SUPV3L1	1.13e-07	1.09656	48
RP11-121C2.2	0.00655677	1.09423	48
ARMCX1	1.89e-06	1.09255	48
FZD4	8.08e-06	1.09089	48
RUNX3	0.0264347	1.09021	48
GSDMB	0.00013745	1.0902	48
PPFIBP2	0.000209068	1.08832	48
IL15RA	1.09e-05	1.08705	48
BEGAIN	0.0283518	1.08568	48
PDIA5	1.86e-05	1.08559	48
HSPBAP1	0.000263977	1.08297	48
PID1	0.00093635	1.08296	48
PAQR5	0.0148191	1.08238	48
RP11-334C17.5	0.000116008	1.08237	48
E2F5	0.0246432	1.08227	48
ARHGEF2	6.22e-05	1.0819	48
PTPRN	0.003742	1.08033	48
TMEM151A	0.00991719	1.07987	48
EPB41L4A-AS1	0.00568289	1.07847	48
UFM1	1.46e-06	1.07837	48
MID1IP1	1.39e-06	1.07756	48
TLR2	0.00371863	1.07666	48
MAP3K10	1.74e-06	1.07512	48
ARFGAP3	4.38e-08	1.07493	48
PDXDC1	1.4e-08	1.07449	48
RP11-391M1.4	0.00805686	1.07204	48
GPR35	0.0251494	1.0702	48
SLC39A7	4.92e-06	1.06527	48
PGM3	3.16e-07	1.06452	48
SLC12A8	0.000444349	1.06256	48
FOXC1	0.00123862	1.06227	48
MSX1	6.94e-05	1.06226	48
KLRAP1	0.0224799	1.06158	48
C7orf63	0.000729929	1.06125	48
LACC1	0.00254188	1.05928	48
RAB3IL1	3.25e-06	1.05789	48
SMAD7	0.000849586	1.05748	48
RP11-278C7.1	0.021274	1.0545	48
CDK2AP2	6.74e-08	1.05323	48
AGAP6	0.000610345	1.05179	48
SHC2	8.14e-05	1.05174	48
CRTC2	1.37e-06	1.0499	48
CHKA	2.73e-07	1.04876	48
KRT10	1.06e-06	1.04812	48
BIRC3	0.000864457	1.04293	48
TMCC3	3.34e-05	1.04231	48
RP11-220I1.1	3.72e-07	1.04206	48
SNHG16	3.16e-05	1.03944	48
GCNT4	0.00935523	1.03937	48
RP11-690G19.3	0.00786913	1.03728	48
RAPGEF3	0.0233609	1.03568	48
ATP2A1	0.00728357	1.03547	48
ITGA1	8.81e-07	1.03521	48
FAM83G	0.000342	1.03347	48
WIPI1	0.00145136	1.03061	48
RP11-206L10.11	2.77e-05	1.02937	48
RP11-698N11.4	0.0109927	1.02801	48
ANKRD42	0.000105123	1.0277	48
FAM229A	0.00121008	1.02766	48
PMS2CL	0.00303426	1.02669	48
GNRH1	0.0251645	1.02474	48
P2RX7	0.000818408	1.02471	48
FAM114A1	8.36e-08	1.02451	48
SLC22A23	0.00602184	1.02442	48
SLC31A1	1.06e-05	1.02221	48
ZDBF2	0.000321547	1.02165	48
CREBRF	0.000341127	1.02138	48
RP11-395P17.3	0.0070898	1.02136	48
MYLIP	3.87e-05	1.01986	48
GOLGA5	9.04e-06	1.01917	48
RP1-178F10.3	4.95e-05	1.018	48
NKX3-1	3.58e-06	1.01712	48
RP11-890B15.3	0.00622495	1.01497	48
VIMP	0.000544205	1.01364	48
EFCAB2	0.000751574	1.0136	48
NDEL1	5.52e-07	1.01354	48
MURC	0.00153548	1.01201	48
C16orf46	0.0135285	1.01157	48
UBC	0.00105412	1.01065	48
hsa-mir-6080	0.0240099	1.00961	48
KIAA0247	3.92e-07	1.00925	48
NXF1	3.86e-06	1.00903	48
SYT1	0.00639485	1.00804	48
GLTSCR2	3.55e-06	1.00655	48
DEDD2	0.000397543	1.00637	48
ARFGAP1	5.32e-05	1.00619	48
JUND	4.23e-06	1.00531	48
SNN	0.000469736	1.00486	48
IFITM1	1.89e-05	1.0041	48
EIF1B	1.56e-05	1.0022	48
PPIF	4.53e-05	1.00193	48
